# Supplementary material for: Genomic Insights into and In Vitro Evaluation of Antimicrobial Combination Therapies for Carbapenem-Resistant Acinetobacter baumannii
Source: Medicina (Kaunas). 2024 Jul 2;60(7):1086. doi: 10.3390/medicina60071086 (PMC11278937; doi:10.3390/medicina60071086)
Supplement: Supplementary file 1 [file medicina-60-01086-s001.zip]

Archive with 2 entries (2 files):
- Supplementary Table S1.pdf
- Supplimentary Table S2.pdf
